# Supplementary material for: Mobile Spatiotemporal Gait Segmentation Using an Ear-Worn Motion Sensor and Deep Learning
Source: Sensors (Basel). 2024 Oct 4;24(19):6442. doi: 10.3390/s24196442 (PMC11479375; doi:10.3390/s24196442)
Supplement: Supplementary file 1 [file sensors-24-06442-s001.zip]

Archive with 1 entries (1 files):
- sensors-3192534-supplementary.pdf
